# Supplementary material for: Integrated Transcriptome and Metabolome Analyses Reveal Candidate Genes Associate with Phenolic Compound Biosynthesis in Different Varieties of Perilla frutescens
Source: Int J Mol Sci. 2025 Mar 21;26(7):2841. doi: 10.3390/ijms26072841 (PMC11988548; doi:10.3390/ijms26072841)
Supplement: Supplementary file 1 [file ijms-26-02841-s001.zip]

Archive with 1 entries (1 files):
- ijms-3506963-supplementary.xlsx
