# Supplementary material for: Integrated Transcriptome and Metabolome Analyses Reveal Candidate Genes Associate with Phenolic Compound Biosynthesis in Different Varieties of Perilla frutescens
Source: Int J Mol Sci. 2025 Mar 21;26(7):2841. doi: 10.3390/ijms26072841 (PMC11988548; doi:10.3390/ijms26072841)
Supplement: Supplementary file 1 [file ijms-26-02841-s001.zip › ijms-3506963-supplementary.xlsx]

## Sheet: Sheet1
Supplementary Table S1 Sequences of specific primers for qRT-PCR.
Primer name	Forward (5'-3')	Reverse (5'-3')
C2S51_020969	GGACCTCGCCGAGAACAACGC	CAGCCCGACCTCACGCAAATG
C2S51_028677	GAAAAAGAAGTTGGTGGTGCG	CATGATGATGGAATTGGGGAC
C2S51_026920	GCCCGAGCGAGTCTCACCTT	AGCCCGACCTCACGCAAATG
C2S51_023939	AAGAAAATGACTGGATGGATGT	AGTGCTGTGATTAAGCTAGGTG
C2S51_008815	ATACCCAAGAGAGCATGAACAA	ACCAAAACAGAGTAGCCAGTGA
C2S51_015902	CCGTGATCGAAACGTGTAGAGT	ATGTTGCTTGGAACAAGGGAAT
C2S51_006507	CCAAAGCCAAAACTGTCAAGAAA	ATGTAGGCATGAAAAATGGTCCA
C2S51_015009	GTACCCTCCACCCCAAATTCATT	TTTCTTGCCACCCGACATATCAA
C2S51_024895	TCGCAGAGAAAGTGGCAGAAAA	CCGATGATGGAGTGAAGAATGG
C2S51_018700	TGACAATAATGGTGAGGGAGG	AGAGAAAGTGGAGTCGAAGGG
β-actin	CCTGACTGAAGCACCTCTCA	ATAGGGACCGTGTGACTGAC
